# Supplementary material for: Network-based analysis of national strategies for COVID-19 management
Source: iScience. 2025 Oct 30;28(11):113907. doi: 10.1016/j.isci.2025.113907 (PMC12661301; doi:10.1016/j.isci.2025.113907)
Supplement: Table S1. Comprehensive ranking of countries using the ANP framework [file mmc1.xlsx]

## Sheet: Sheet1
Rank	index	Goal	Rank	index	Goal
1	Finland	0.007993	75	Iran	0.006391
2	Denmark	0.007972	76	Jamaica	0.006376
3	Sweden	0.007955	77	Egypt	0.006364
4	Austria	0.007811	78	Mauritius	0.006357
5	Germany	0.007699	79	Paraguay	0.006338
6	Norway	0.007605	80	Bolivia	0.006337
7	United Kingdom	0.007595	81	Suriname	0.006317
8	France	0.007593	82	Oman	0.006284
9	Czechia	0.007588	83	Guyana	0.006256
10	Estonia	0.007502	84	Panama	0.006255
11	Switzerland	0.007488	85	Lebanon	0.006245
12	Croatia	0.00748	86	Saudi Arabia	0.006239
13	Poland	0.007472	87	Philippines	0.006172
14	Slovenia	0.007458	88	Nepal	0.00614
15	Spain	0.007438	89	Qatar	0.006116
16	Latvia	0.00743	90	Belize	0.006051
17	Portugal	0.007426	91	Bangladesh	0.006048
18	Ireland	0.007408	92	Mongolia	0.006001
19	Belgium	0.007399	93	Nicaragua	0.005994
20	Japan	0.007381	94	Cambodia	0.005937
21	Slovakia	0.00736	95	Kuwait	0.005933
22	Netherlands	0.00735	96	Trinidad and Tobago	0.005919
23	Hungary	0.007335	97	Bahrain	0.005895
24	Italy	0.007328	98	South Africa	0.005888
25	Luxembourg	0.007295	99	Namibia	0.005866
26	Canada	0.007293	100	Iraq	0.005854
27	Greece	0.007292	101	India	0.005843
28	Chile	0.007271	102	Botswana	0.005789
29	Iceland	0.007261	103	Gabon	0.005758
30	South Korea	0.007242	104	Cote d'Ivoire	0.00568
31	New Zealand	0.007214	105	Ghana	0.005669
32	Uruguay	0.007196	106	Myanmar	0.005666
33	Belarus	0.007192	107	Bahamas	0.00566
34	Serbia	0.007126	108	Senegal	0.005606
35	Romania	0.0071	109	Kenya	0.005547
36	Lithuania	0.007088	110	Rwanda	0.005534
37	Malta	0.007074	111	Guatemala	0.005508
38	Australia	0.007066	112	Pakistan	0.005456
39	United States	0.007048	113	Gambia	0.00531
40	Cyprus	0.007024	114	Eswatini	0.005309
41	Cuba	0.00698	115	Mauritania	0.00525
42	Ukraine	0.006951	116	Mali	0.005224
43	Israel	0.006901	117	Tanzania	0.005191
44	Georgia	0.006888	118	Togo	0.00514
45	Thailand	0.006868	119	Malawi	0.00513
46	Bulgaria	0.006864	120	Sierra Leone	0.005082
47	Russia	0.00682	121	Zimbabwe	0.005066
48	Argentina	0.006806	122	Cameroon	0.005039
49	Brazil	0.006787	123	Lesotho	0.005033
50	Costa Rica	0.006784	124	Benin	0.005021
51	Azerbaijan	0.006773	125	Ethiopia	0.005002
52	Bosnia and Herzegovina	0.006772	126	Guinea	0.005
53	Albania	0.006766	127	Uganda	0.004996
54	China	0.006735	128	Zambia	0.004967
55	Vietnam	0.00672	129	Nigeria	0.004953
56	Fiji	0.006689	130	Papua New Guinea	0.004929
57	Tunisia	0.00666	131	Mozambique	0.004872
58	Bhutan	0.006654	132	Djibouti	0.004863
59	Dominican Republic	0.006643	133	Haiti	0.004827
60	Peru	0.006635	134	Congo	0.004817
61	United Arab Emirates	0.006628	135	Burundi	0.004783
62	Kazakhstan	0.006603	136	Burkina Faso	0.004739
63	Turkey	0.006554	137	Angola	0.004691
64	Ecuador	0.006513	138	Madagascar	0.004624
65	Morocco	0.006512	139	Liberia	0.004613
66	Algeria	0.006485	140	Sudan	0.004501
67	Malaysia	0.006483	141	Democratic Republic of Congo	0.004465
68	El Salvador	0.006482	142	Somalia	0.004448
69	Barbados	0.006472	143	Afghanistan	0.004446
70	Sri Lanka	0.006458	144	Niger	0.004338
71	Colombia	0.006458	145	Yemen	0.004274
72	Indonesia	0.00644	146	Chad	0.004069
73	Mexico	0.006424	147	Central African Republic	0.003697
74	Jordan	0.006405
